# Supplementary material for: Clinicoprognostic and Histopathological Features of Guttate and Plaque Psoriasis Based on PD-1 Expression
Source: J Clin Med. 2021 Nov 7;10(21):5200. doi: 10.3390/jcm10215200 (PMC8584888; doi:10.3390/jcm10215200)
Supplement: Supplementary file 1 [file jcm-10-05200-s001.zip]

Archive with 1 entries (1 files):
- jcm-1372407-supplementary.pdf
